# Supplementary material for: Application of GC–TOF/MS and GC×GC–TOF/MS to Discriminate Coffee Products in Three States (Bean, Powder, and Brew)
Source: Foods. 2023 Aug 20;12(16):3123. doi: 10.3390/foods12163123 (PMC10453331; doi:10.3390/foods12163123)
Supplement: Supplementary file 1 [file foods-12-03123-s001.zip]

Archive with 1 entries (1 files):
- foods-2535360-supplementary.pdf
